# Supplementary material for: Sustainable Production and Characterization of Eumelanin from Organically Cultivated Mucuna ceniza Seeds: A High-Performance Biomaterial for Optoelectronic Applications
Source: Int J Mol Sci. 2025 Oct 23;26(21):10298. doi: 10.3390/ijms262110298 (PMC12608612; doi:10.3390/ijms262110298)
Supplement: Supplementary file 1 [file ijms-26-10298-s001.zip]

Archive with 1 entries (1 files):
- ijms-3924348-supplementary.pdf
